# Supplementary material for: Genetic sexing of subadult skeletal remains
Source: Sci Rep. 2023 Nov 22;13:20463. doi: 10.1038/s41598-023-47836-9 (PMC10665466; doi:10.1038/s41598-023-47836-9)
Supplement: Supplementary file 1 — Supplementary Tables. [file 41598_2023_47836_MOESM1_ESM.zip]

Archive with 4 entries (4 files):
- SM 1.xlsx
- SM 2.xlsx
- SM 3.xlsx
- SM 4.xls
