# Supplementary material for: Genetic sexing of subadult skeletal remains
Source: Sci Rep. 2023 Nov 22;13:20463. doi: 10.1038/s41598-023-47836-9 (PMC10665466; doi:10.1038/s41598-023-47836-9)
Supplement: Supplementary file 1 — Supplementary Tables. [file 41598_2023_47836_MOESM1_ESM.zip › SM 1.xlsx]

## Sheet: SM 1
TABLE SM1: sample characteristics (sample number, number of grave, number of skeleton, age of skeleton, and bone type), DNA quantity and quality results (Auto, Deg, and Y target expressed in ng DNA/μl, IPC shift, and Auto/Deg ratio) obtained using PowerQuant System (Promega), DNA quantity expressed in ng DNA/g of bone powder, Y-STR PP Y-23 profiles (with the number of successfully amplified loci)…
sample no.	grave	skeleton	age	bone type	PQ [Auto]	ng DNA/g bone	PQ [Deg]	PQ [Auto]/[Deg]	PQ IPC Shift	PQ [Y]	Y-STR (PPY-23)	AMELOGENIN (ESI-17)	GENETIC SEX
52	5	1017	0-3 m	petrous bone	0.383061	38.31	0.0397174	9.64	-0.43				female
58	6	1020	1-2 y	petrous bone	0.6149	61.49	0.0744	8.27	-0.34				female
28	8	1026	38-40 w in utero	petrous bone	0.0104814	1.05	0.0013251	7.90995	-0.818739	0.00224534	9/22	X/Y + 5/16 STR	male
24	10	1032	0-6 m	petrous bone	0,0005	0,05	0,0007	0,71	0,12		0/22	undetermined AMELOG + 0/16 STR	undetermined
64	23	1073	6-7 y	petrous bone	0.0994159	9.94	0.0102848	9.66633	0.0565357	0.0222311	22/22		male
40	44	1139	3.5 ± 1 y	petrous bone	0.3079	30.79	0.0264	11.66	-0.05	0.0862	22/22	X/Y + 16/16 STR	male
54	53	1170	11.5 ± 1 y	petrous bone	0.7699	76.99	0.0046	168,40	-0.37	0.049	19/22	X/Y + 16/16 STR	male
20	56	1180	6.5 ± 1 y	petrous bone	0.205078	20.51	0.0409811	5,00	-0.412255	0.0819297	22/22		male
35	58	1186	6-12 y	petrous bone	0.0066	0.66	0.000287658	22.9427	-0.505066	0.00467902	5/22	X/Y + 8/16 STR	male
60	66	1212	5.5. - 6.5 y	petrous bone	0.3355	33.55	0.0213	15.74	-0.11			X/X + 16/16 STR	female
32	71	1223	11.5-12.5 y	petrous bone	0,2421	24,21	0,0021	117,33	-0,42		0/22	X/X + 15/16 STR	female
64	74	1236	11.5 ± 1 y	petrous bone	0.0665	6.65	0.0021	31.22	-0.23			X/X + 16/16 STR	female
68	82	1260	0 ± 3 m	petrous bone	0.1343	13.43	0.0078	17.18	-0.05	0.0318	18/22	X/Y + 16/16 STR	male
10	83	1263	38-40 w in utero	petrous bone	0.334818	33.48	0.0114875	29.1463	-0.114964	0.000241589	0/22		female
70	86	1272	10.5 - 18 m	femur	0.0051	0.51		Undetermined	-0.26		0/22	undetermined AMELOG + 9/16 STR	undetermined
71	87	1275	4.5 ± 3 m	petrous bone	0.1726	17.26	0.0073	23.68	-0.08	0.0363	20/22	X/Y + 16/16 STR	male
50	89	1281	6.5-7.5 y	petrous bone	0.173836	17.38	0.0072364	24.0225	-0.26231				female
72	92	1290	10.5 ± 3 m	petrous bone	0.2303	23.03	0.0294	7.84	0.06			X/X + 16/16 STR	female
41	93	1293	38-40 w in utero	petrous bone	0.170087	17.01	0.00294937	57.6689	-0.205189	0.0334405	10/22	X/Y + 13/16 STR	male
8	94	1296	11-13 y	petrous bone	1.08124	8.12	0.133811	8.08031	-0.553341	0.000336123	0/22		female
74	95	1299	12.5 ± 1 y	femur	0.0044	0.44		Undetermined	-0.15	0.0001	0/22	undetermined AMELOG + 2/16 STR	undetermined
80	97	1305	11.5 ± 1 y	petrous bone	0.1681	16.81	0.033	5,10	-0.12	0.0941	22/22	X/Y + 16/16 STR	male
11	99	1311	5-6 y	petrous bone	1.30271	130.27	0.144178	9.03546	-0.307371	0.000208415	0/22		female
86	100	1313	3.5 - 4.5 y	petrous bone	1.0996	109.96	0.1886	5.83	-0.62	0.0003	0/22	X/X + 16/16 STR	female
16	101	1317	38-40 w in utero	petrous bone	0.717301	71.73	0.0239073	30.0034	0.00911713				female
21	102	1320	1.5-2.5 y	petrous bone	0.347732	34.77	0.0341014	10.197	-0.466825	0.093916	22/22		male
43	107	1335	38-40 w in utero	petrous bone	0.00330378	0.33	0.000292465	11.2963	-0.225852	0.000167202	4/22	undetermined AMELOG + 0/16 STR	undetermined
3	108	1338	1.5-2.5 y	petrous bone	0.335186	33.52	0.0285594	11.7365	-0.00218391				female
31	109	1341	2-3 y	petrous bone	0.0176236	1.76	0.00274204	6.42718	-0.611947	0.000327486	0/22		female
53	111	1346	4.5-5.5 y	petrous bone	0.4409	44,09	0.0426	10.34	-0.01	0.1456	22/22		male
7	112	1350	10.5 m - 1.5 y	petrous bone	0.8553	85,53	0.0901	9.49	-0.19	0.0002	0/22		female
97	113	1353	7.5 ± 1 y	petrous bone	0.4368	43,68	0.0476	9.18	−0,51			X/X + 16/16 STR	female
37	114	1356	9-10 y	petrous bone	0.1681	16,81	0.0112	15.03	-0.36				female
69	115	1359	1-6 y	petrous bone	0.2023	20,23	0.0213	9.49	-0.45				female
9	118	1368	4.5-7.5 m	petrous bone	0.5518	55,18	0.0588	9.39	-0.69	0.0005	0/22		female
66	119	1372	10.5-12 y	petrous bone	0.2782	27,82	0.0483	5.77	-0.07	0.0001	0/22		female
23	120	1375	3.5-4.5 y	petrous bone	0.461	46,10	0.0638	7.23	0.22	0.0001	0/22		female
44	123	1384	11.5-12.5 y	petrous bone	0.1892	18,92	0.0041	46.22	-0.39	0.0339	21/22		male
6	126	1393	1-2 y	petrous bone	1.8208	182,08	0.3463	5.26	-0.37	0.6681	22/22		male
18	127	1396	1-2 y	petrous bone	0.6197	61,97	0.0611	10.14	-0.34	0.0002	0/22		female
62	128	1399	1.5-2.5 y	petrous bone	0.5613	56,13	0.0305	18.39	-0.07	0,1420	21/22		male
5	129	1402	5.5-6.5 y	petrous bone	0.3817	38.17	0.0352	10.84	-0.28	0.1258	22/22		male
33	130	1405	0-3 m	petrous bone	0.4442	44.42	0.0616	7.21	0.17	0.2353	21/22		male
40	132	1411	38 w in utero	petrous bone	0.1501	15.01	0.0025	59.32	-0.29				female
63	134	1417	5 ± 1 y	petrous bone	0.2956	29.56	0.0352	8.39	-0.2				female
48	135	1420	38-40 w in utero	petrous bone	0.1753	17.53	0.0039	44.43	-0.44				female
14	138	1429	0-3 m	petrous bone	0.3953	39.53	0.0094	42.24	-0.4	0.0003	0/22		female
22	140	1435	10.5 m - 1.5 y	petrous bone	0.4273	42.73	0.0668	6.39	-0.36	0.0001	0/22		female
45	142	1441	38-40 w in utero	petrous bone	0.2068	20.68	0.003	69.38	-0.29				female
102	143	1444	4.5 ± 3 m	petrous bone	0.4632	46.32	0.0121	38.27	−0,46	0.0866	8/22	X/Y + 16/16 STR	male
104	144	1447	1.5 - 2.5 y	petrous bone	0.9448	94.48	0.0913	10.35	−0,33	0.2846	22/22	X/Y + 16/16 STR	male
106	145	1450	7.5 ± 1 y	petrous bone	0.7512	75.12	0.1168	6.43	−0,36	0.0002	0/22	X/X + 16/16 STR	female
108	147	1456	6.5 - 7.5 y	petrous bone	0.8501	85.01	0.058	14.66	−0,40	0,1810	15/22	X/Y + 16/16 STR	male
110	149	1462	1.5 ± 1 y	petrous bone	0.4944	49.44	0.0464	10.65	−0,29	0.0008	0/22	X/X + 16/16 STR	female
112	151	1468	7.5 ± 1 y	petrous bone	0.0188	1.88	0.0019	10.04	−0,49				female
55	158	1489	0-3 y	petrous bone	0.3434	34.34	0.0201	17.06	-0.2	0.0662	8/22	X/Y + 9/16 STR	male
67	160	1495	1-6 y	petrous bone	0.5082	50.82	0.0692	7.34	-0.07				female
116	163	1504	5.5 ± 1 y	petrous bone	0.2626	26.26	0.0286	9.18	0.11	0.0939	22/22	X/Y + 16/16 STR	male
120	164	1507	1 - 2 y	femur	0.0015	0.15	0.0001	26.06	−0,13		0/22	X/X + 6/16 STR	undetermined
65	168	1519	38-40 w in utero	petrous bone	0.2372	23.72	0.0423	5.61	0.09	0,1040	22/22		male
42	170	1524	30-38 w in utero	petrous bone	0.4607	46.07	0.0517	8.92	-0.13	0.1343	22/22		male
46	171	1528	5.5-6.5 y	petrous bone	0.1858	18.58	0.0007	255.09	0.02				female
25	172	1531	1-3 y	petrous bone	0.4358	43.58	0.0333	13,10	0.01	0.1093	10/22	X/Y + 16/16 STR	male
56	177	1546	0 ± 3 w	petrous bone	0.1345	13.45	0.002	68,30	0.02	0.0331	19/22		male
4	180	1555	40 w in utero	petrous bone	0.284	28.4	0.0379	7.49	-0.29	0.0943	22/22		male
1	181	1558	6.5-7.5 y	petrous bone	0.4263	42.63	0.058	7.36	-0.16	0.2043	22/22		male
121	182	1561	4.5 - 7.5 m	petrous bone	0.5228	52.28	0.0053	98.88	−0,10	0.0001	0/22	X/X + 16/16 STR	female
34	184	1567	7.5-10.5 m	petrous bone	0.4747	47.47	0.0905	5.25	-0.2	0,2410	19/22		male
57	187	1578	10.5 m - 1.5 y	petrous bone	0.0959	9.59	0.0038	25.44	0	0.0001	0/22		female
123	189	1582	6.5 - 7.5 y	petrous bone	0.6047	60.47	0.0314	19.25	−0,06	0.0001	0/22	X/X + 16/16 STR	female
2	191	1588	40 w in utero	petrous bone	0.9279	92.79	0.0837	11.08	0.28	0.5613	22/22		male
127	192	1591	9.5 ± 1 y	petrous bone	0.3089	30.89	0.0264	11.68	−0,10			X/X + 16/16 STR	female
36	194	1594	5.5-6.5 y	petrous bone	0.2643	26.43	0.0419	6,30	-0.25	0.1389	17/22		male
49	195	1598	7.5-8.5 y	petrous bone	0.1524	15.24	0.0067	22.82	-0.12				female
26	196	1601	32-34 w in utero	petrous bone	0.1152	11.52	0.0025	45.36	-0.28	0.0168	14/22	X/Y + 15/16 STR	male
51	206	1631	30-34 w in utero	petrous bone	0.2736	27.36	0.0039	69.71	-0.34				female
54	207	1634	34-36 w in utero	petrous bone	0.2237	22.37	0.0077	29,10	-0.29	0,0470	19/22		male
68	208	1637	4.5-7.5 m	petrous bone	1.6341	163.41	0.172	9,50	-0.18	0.0002	0/22		female
30	209	1640	34-38 w in utero	petrous bone	0.2389	23.89	0.017	14.03	2.5	0.0956	21/22		male
47	210	1643	1.5-2.5 y	petrous bone	1.2525	125.25	0.1092	11.47	-0.54				female
15	212	1628	36-38 w in utero	petrous bone	0.2633	26.33	0.0033	79.69	-0.42	0.0001	0/22		female
38	213	1652	38-40 w in utero	petrous bone	0.1718	17.18	0.0053	32.22	0.15				female
19	215	1658	1.5-2.5 y	petrous bone	0.3918	39.18	0.1119	3,50	-0.38	0.2209	21/22		male
