# Supplementary material for: Genetic sexing of subadult skeletal remains
Source: Sci Rep. 2023 Nov 22;13:20463. doi: 10.1038/s41598-023-47836-9 (PMC10665466; doi:10.1038/s41598-023-47836-9)
Supplement: Supplementary file 1 — Supplementary Tables. [file 41598_2023_47836_MOESM1_ESM.zip › SM 2.xlsx]

## Sheet: ENC
TABLE SM2: ENC samples employed with subadult skeletons excavated from Ljubljana - Polje archaeological site with PowerQuant results (Auto, Deg, and Y target expressed in ng DNA/μl, IPC shift, and Auto/Deg ratio), Y-STR PP Y-23 profiles (with the number of successfully amplified loci), and ESI 17 STR profiles (with the number of successfully amplified loci).
	PQ [Auto]	PQ [Deg]	PQ [Y]	PQ IPC Shift	PQ [Auto]/[Deg]	Y-STRs (PPY 23)	aSTRs (ESI 17)
ENC 1				-0.58			0/17
ENC 2			0.0002	-0.35		0/22	0/17
ENC 3				-0.43			0/17
ENC 4				-0.2			0/17
ENC 5				0.03			0/17
ENC 6	0.0005	0.0002		-0.74	2.27		0/17
ENC 7				-0.72			0/17
ENC 8				-0.54			0/17
ENC 9	0.0007	0.0004		-0.5	1.77		0/17
ENC 10				-0.5			0/17
ENC 11	0.0005		0.0001	-0.69		0/22	0/17
ENC 12		0.0018	0.0002	-0.77		0/22	0/17
ENC 13				-0.19			0/17
ENC 14	0.0005			-0.15			0/17
ENC 15	0.0003	0.0001		-0.35	3.65		0/17
	Legend
	green: ENC samples that produced PowerQuant Y-target amplicons
